# Supplementary material for: Four Novel PAX9 Variants and the PAX9-Related Non-Syndromic Tooth Agenesis Patterns
Source: Int J Mol Sci. 2022 Jul 24;23(15):8142. doi: 10.3390/ijms23158142 (PMC9331840; doi:10.3390/ijms23158142)
Supplement: Supplementary file 1 [file ijms-23-08142-s001.zip]

Archive with 1 entries (1 files):
- ijms-1830351-supplementary.pdf
